# Supplementary material for: Evaluation of Mitochondrial Dysfunction and Idebenone Responsiveness in Fibroblasts from Leber’s Hereditary Optic Neuropathy (LHON) Subjects
Source: Int J Mol Sci. 2023 Aug 8;24(16):12580. doi: 10.3390/ijms241612580 (PMC10454080; doi:10.3390/ijms241612580)
Supplement: Supplementary file 1 [file ijms-24-12580-s001.zip]

Archive with 1 entries (1 files):
- ijms-2454828-supplementary.pdf
